# Supplementary material for: Cognitive Performance in Relation to Systemic and Brain Iron at Perimenopause
Source: Nutrients. 2025 Feb 20;17(5):745. doi: 10.3390/nu17050745 (PMC11901746; doi:10.3390/nu17050745)
Supplement: Supplementary file 1 [file nutrients-17-00745-s001.zip]

Archive with 62 entries (60 files):
- Definitions/
- Definitions/chicago2.bst
- Definitions/journalnames.tex
- Definitions/logo-ccby.eps
- Definitions/logo-mdpi.eps
- Definitions/logo-orcid.pdf
- Definitions/logo-updates.eps
- Definitions/mdpi.bst
- Definitions/mdpi.cls
- figures/
- figures/fnam_name_del_Cz.png
- figures/fnam_name_del_Fz.png
- figures/fnam_name_del_Oz.png
- figures/fnam_name_del_Pz.png
- figures/fnam_name_imm_Cz.png
- figures/fnam_name_imm_Fz.png
- figures/fnam_name_imm_Oz.png
- figures/fnam_name_imm_Pz.png
- figures/fnam_occn_del_Cz.png
- figures/fnam_occn_del_Fz.png
- figures/fnam_occn_del_Oz.png
- figures/fnam_occn_del_Pz.png
- figures/fnam_occn_imm_Cz.png
- figures/fnam_occn_imm_Fz.png
- figures/fnam_occn_imm_Oz.png
- figures/fnam_occn_imm_Pz.png
- figures/fnam_stim.png
- figures/left_transformed.png
- figures/means_fnd600.png
- figures/means_fod200.png
- figures/means_fod400.png
- figures/means_foi600.png
- figures/pst_fl_erp.png
- figures/pst_rl_erp.png
- figures/pst_stim.png
- figures/rbcl_fl_erp.png
- figures/rbcl_sl_erp.png
- figures/rbcl_stim.png
- figures/right_transformed.png
- figures/vswm_e11_3-0.png
- figures/vswm_e11_3-2.png
- figures/vswm_e11_5-0.png
- figures/vswm_e11_5-2.png
- figures/vswm_e55_3-0.png
- figures/vswm_e55_3-2.png
- figures/vswm_e55_5-0.png
- figures/vswm_e55_5-2.png
- figures/vswm_e62_3-0.png
- figures/vswm_e62_3-2.png
- figures/vswm_e62_5-0.png
- figures/vswm_e62_5-2.png
- figures/vswm_interaction.png
- figures/vswm_stim.png
- main.aux
- main.bbl
- main.blg
- main.log
- main.out
- main.pdf
- main.synctex.gz
- main.tex
- pm_supp_bib.bib
