# Supplementary material for: Cognitive Performance in Relation to Systemic and Brain Iron at Perimenopause
Source: Nutrients. 2025 Feb 20;17(5):745. doi: 10.3390/nu17050745 (PMC11901746; doi:10.3390/nu17050745)
Supplement: Supplementary file 1 [file nutrients-17-00745-s001.zip › main.aux]

\relax 
\providecommand*\new@tpo@label[2]{}
\providecommand\hyper@newdestlabel[2]{}
\providecommand\HyperFirstAtBeginDocument{\AtBeginDocument}
\HyperFirstAtBeginDocument{\ifx\hyper@anchor\@undefined
\global\let\oldnewlabel\newlabel
\gdef\newlabel#1#2{\newlabelxx{#1}#2}
\gdef\newlabelxx#1#2#3#4#5#6{\oldnewlabel{#1}{{#2}{#3}}}
\AtEndDocument{\ifx\hyper@anchor\@undefined
\let\newlabel\oldnewlabel
\fi}
\fi}
\global\let\hyper@last\relax 
\gdef\HyperFirstAtBeginDocument#1{#1}
\providecommand\HyField@AuxAddToFields[1]{}
\providecommand\HyField@AuxAddToCoFields[2]{}
\bibstyle{Definitions/mdpi}
\citation{Amariglio12,Jessen14,Rentz11}
\citation{Rubino18}
\newmarginnote{note.1.1}{{1}{10945661sp}}
\@writefile{toc}{\contentsline {section}{\numberline {1}Methodological details}{1}{section.1}\protected@file@percent }
\@writefile{toc}{\contentsline {subsection}{\numberline {1.1}Face/name associative memory task (FNAM)}{1}{subsection.1.1}\protected@file@percent }
\@writefile{lof}{\contentsline {figure}{\numberline {S1}{\ignorespaces FNAM stimuli}}{1}{figure.caption.1}\protected@file@percent }
\providecommand*\caption@xref[2]{\@setref\relax\@undefined{#1}}
\newlabel{fnam_stim}{{S1}{1}{FNAM stimuli}{figure.caption.1}{}}
\newlabel{fnam_stim@cref}{{[figure][1][]S1}{[1][1][]1}}
\citation{Frank04,Frank07b}
\citation{Ashby03c,Helie10b,Lewandowsky12,Maddox03b}
\citation{Ashby23}
\@writefile{toc}{\contentsline {subsection}{\numberline {1.2}Probabilistic selection task (PST)}{2}{subsection.1.2}\protected@file@percent }
\@writefile{lot}{\contentsline {table}{\numberline {S1}{\ignorespaces Parameters for the Gaussian distributions used to generate stimuli for the RBCL.\relax }}{3}{table.caption.3}\protected@file@percent }
\newlabel{gabor_parms}{{S1}{3}{Parameters for the Gaussian distributions used to generate stimuli for the RBCL.\relax }{table.caption.3}{}}
\newlabel{gabor_parms@cref}{{[table][1][]S1}{[1][3][]3}}
\@writefile{toc}{\contentsline {subsection}{\numberline {1.3}Rule-based category learning task (RBCL)}{3}{subsection.1.3}\protected@file@percent }
\@writefile{lof}{\contentsline {figure}{\numberline {S2}{\ignorespaces PST stimuli}}{3}{figure.caption.2}\protected@file@percent }
\newlabel{pst_stim}{{S2}{3}{PST stimuli}{figure.caption.2}{}}
\newlabel{pst_stim@cref}{{[figure][2][]S2}{[1][2][]3}}
\citation{Cools06,Costa03,Moustafa08}
\citation{Knott04}
\@writefile{toc}{\contentsline {subsection}{\numberline {1.4}Visuospatial working memory task (VSWM)}{4}{subsection.1.4}\protected@file@percent }
\@writefile{lof}{\contentsline {figure}{\numberline {S3}{\ignorespaces RBCL stimuli}}{4}{figure.caption.4}\protected@file@percent }
\newlabel{rbcl_stim}{{S3}{4}{RBCL stimuli}{figure.caption.4}{}}
\newlabel{rbcl_stim@cref}{{[figure][3][]S3}{[1][3][]4}}
\citation{Delorme04}
\citation{Delorme23}
\citation{Delorme05}
\@writefile{toc}{\contentsline {section}{\numberline {2}EEG acquisition, pre-processing, and feature extraction}{5}{section.2}\protected@file@percent }
\@writefile{toc}{\contentsline {subsection}{\numberline {2.1}Acquisition}{5}{subsection.2.1}\protected@file@percent }
\@writefile{toc}{\contentsline {subsection}{\numberline {2.2}Pre-processing}{5}{subsection.2.2}\protected@file@percent }
\@writefile{lof}{\contentsline {figure}{\numberline {S4}{\ignorespaces VSWM study display}}{5}{figure.caption.5}\protected@file@percent }
\newlabel{vswm_stim}{{S4}{5}{VSWM study display}{figure.caption.5}{}}
\newlabel{vswm_stim@cref}{{[figure][4][]S4}{[1][5][]5}}
\citation{Guo05}
\citation{Mitchell16}
\citation{Frank05b}
\citation{Larson15}
\citation{Schmid18}
\citation{Frank05b}
\citation{Larson15}
\citation{Schmid18}
\citation{Rabi18}
\citation{Knott04}
\@writefile{toc}{\contentsline {subsection}{\numberline {2.3}Feature extraction: FNAM}{6}{subsection.2.3}\protected@file@percent }
\@writefile{toc}{\contentsline {subsection}{\numberline {2.4}Feature extraction: PST}{6}{subsection.2.4}\protected@file@percent }
\@writefile{toc}{\contentsline {subsection}{\numberline {2.5}Feature extraction: RBCL}{6}{subsection.2.5}\protected@file@percent }
\citation{Kleifges17}
\citation{Liu16,Daugherty15,Daugherty16}
\@writefile{lot}{\contentsline {table}{\numberline {S2}{\ignorespaces Descriptive statistics for the behavioral data from the FNAM.\relax }}{7}{table.caption.6}\protected@file@percent }
\newlabel{fnam_descript}{{S2}{7}{Descriptive statistics for the behavioral data from the FNAM.\relax }{table.caption.6}{}}
\newlabel{fnam_descript@cref}{{[table][2][]S2}{[1][7][]7}}
\@writefile{toc}{\contentsline {subsection}{\numberline {2.6}Feature extraction: VSWM}{7}{subsection.2.6}\protected@file@percent }
\@writefile{toc}{\contentsline {subsection}{\numberline {2.7}Blink rates}{7}{subsection.2.7}\protected@file@percent }
\@writefile{toc}{\contentsline {section}{\numberline {3}MRI estimates of regional iron deposits}{7}{section.3}\protected@file@percent }
\@writefile{toc}{\contentsline {section}{\numberline {4}Results}{7}{section.4}\protected@file@percent }
\@writefile{toc}{\contentsline {subsection}{\numberline {4.1}FNAM}{7}{subsection.4.1}\protected@file@percent }
\@writefile{toc}{\contentsline {subsubsection}{\numberline {4.1.1}Behavioral data}{7}{subsubsection.4.1.1}\protected@file@percent }
\@writefile{lot}{\contentsline {table}{\numberline {S3}{\ignorespaces Repeated-measures analyses of the behavioral data from the FNAM.\relax }}{8}{table.caption.7}\protected@file@percent }
\newlabel{fnam_anova}{{S3}{8}{Repeated-measures analyses of the behavioral data from the FNAM.\relax }{table.caption.7}{}}
\newlabel{fnam_anova@cref}{{[table][3][]S3}{[1][7][]8}}
\@writefile{toc}{\contentsline {subsubsection}{\numberline {4.1.2}Correlations between behavior and iron status}{8}{subsubsection.4.1.2}\protected@file@percent }
\@writefile{lot}{\contentsline {table}{\numberline {S4}{\ignorespaces FNAM behavioral correlations (1)}}{8}{table.caption.8}\protected@file@percent }
\newlabel{fnam_corrns1}{{S4}{8}{FNAM behavioral correlations (1)}{table.caption.8}{}}
\newlabel{fnam_corrns1@cref}{{[table][4][]S4}{[1][7][]8}}
\@writefile{toc}{\contentsline {subsubsection}{\numberline {4.1.3}EEG data}{8}{subsubsection.4.1.3}\protected@file@percent }
\newlabel{RF1}{9}
\@writefile{lot}{\contentsline {table}{\numberline {S5}{\ignorespaces FNAM behavioral correlations (2)}}{9}{table.caption.9}\protected@file@percent }
\newlabel{fnam_corrns2}{{S5}{9}{FNAM behavioral correlations (2)}{table.caption.9}{}}
\newlabel{fnam_corrns2@cref}{{[table][5][]S5}{[1][8][]9}}
\@writefile{lof}{\contentsline {figure}{\numberline {S5}{\ignorespaces FNAM group average waveforms, face/name}}{10}{figure.caption.10}\protected@file@percent }
\newlabel{fn_group}{{S5}{10}{FNAM group average waveforms, face/name}{figure.caption.10}{}}
\newlabel{fn_group@cref}{{[figure][5][]S5}{[1][8][]10}}
\@writefile{lof}{\contentsline {figure}{\numberline {S6}{\ignorespaces FNAM group average waveforms, face/occupation}}{11}{figure.caption.11}\protected@file@percent }
\newlabel{fo_group}{{S6}{11}{FNAM group average waveforms, face/occupation}{figure.caption.11}{}}
\newlabel{fo_group@cref}{{[figure][6][]S6}{[1][10][]11}}
\@writefile{lot}{\contentsline {table}{\numberline {S6}{\ignorespaces FNAM repeated measures ANOVA}}{12}{table.caption.12}\protected@file@percent }
\newlabel{fnam_eeg_anova}{{S6}{12}{FNAM repeated measures ANOVA}{table.caption.12}{}}
\newlabel{fnam_eeg_anova@cref}{{[table][6][]S6}{[1][11][]12}}
\@writefile{lof}{\contentsline {figure}{\numberline {S7}{\ignorespaces FNAM, means for the significant interactions}}{13}{figure.caption.13}\protected@file@percent }
\newlabel{fnam_eeg_interns}{{S7}{13}{FNAM, means for the significant interactions}{figure.caption.13}{}}
\newlabel{fnam_eeg_interns@cref}{{[figure][7][]S7}{[1][13][]13}}
\@writefile{toc}{\contentsline {subsubsection}{\numberline {4.1.4}Correlations between EEG and iron status}{13}{subsubsection.4.1.4}\protected@file@percent }
\@writefile{lot}{\contentsline {table}{\numberline {S7}{\ignorespaces FNAM EEG correlations (1)}}{14}{table.caption.14}\protected@file@percent }
\newlabel{fnam_eeg_corrns1}{{S7}{14}{FNAM EEG correlations (1)}{table.caption.14}{}}
\newlabel{fnam_eeg_corrns1@cref}{{[table][7][]S7}{[1][13][]14}}
\@writefile{lot}{\contentsline {table}{\numberline {S8}{\ignorespaces FNAM EEG correlations (2)}}{15}{table.caption.15}\protected@file@percent }
\newlabel{fnam_eeg_corrns2}{{S8}{15}{FNAM EEG correlations (2)}{table.caption.15}{}}
\newlabel{fnam_eeg_corrns2@cref}{{[table][8][]S8}{[1][14][]15}}
\@writefile{lot}{\contentsline {table}{\numberline {S9}{\ignorespaces FNAM EEG correlations (3)}}{16}{table.caption.16}\protected@file@percent }
\newlabel{fnam_eeg_corrns3}{{S9}{16}{FNAM EEG correlations (3)}{table.caption.16}{}}
\newlabel{fnam_eeg_corrns3@cref}{{[table][9][]S9}{[1][15][]16}}
\@writefile{lot}{\contentsline {table}{\numberline {S10}{\ignorespaces FNAM EEG correlations (4)}}{17}{table.caption.17}\protected@file@percent }
\newlabel{fnam_eeg_corrns4}{{S10}{17}{FNAM EEG correlations (4)}{table.caption.17}{}}
\newlabel{fnam_eeg_corrns4@cref}{{[table][10][]S10}{[1][16][]17}}
\@writefile{lot}{\contentsline {table}{\numberline {S11}{\ignorespaces FNAM EEG correlations (5)}}{18}{table.caption.18}\protected@file@percent }
\newlabel{fnam_eeg_corrns5}{{S11}{18}{FNAM EEG correlations (5)}{table.caption.18}{}}
\newlabel{fnam_eeg_corrns5@cref}{{[table][11][]S11}{[1][17][]18}}
\citation{Frank04,Frank07b}
\@writefile{lot}{\contentsline {table}{\numberline {S12}{\ignorespaces FNAM EEG correlations (6)}}{19}{table.caption.19}\protected@file@percent }
\newlabel{fnam_eeg_corrns6}{{S12}{19}{FNAM EEG correlations (6)}{table.caption.19}{}}
\newlabel{fnam_eeg_corrns6@cref}{{[table][12][]S12}{[1][18][]19}}
\@writefile{toc}{\contentsline {subsection}{\numberline {4.2}PST}{19}{subsection.4.2}\protected@file@percent }
\@writefile{toc}{\contentsline {subsubsection}{\numberline {4.2.1}Behavioral data}{19}{subsubsection.4.2.1}\protected@file@percent }
\citation{Frank07b}
\citation{Frank04,Frank05b}
\citation{Frank07b}
\@writefile{lot}{\contentsline {table}{\numberline {S13}{\ignorespaces Descriptive statistics for the behavioral data from the PST.\relax }}{20}{table.caption.20}\protected@file@percent }
\newlabel{pst_beh_stats}{{S13}{20}{Descriptive statistics for the behavioral data from the PST.\relax }{table.caption.20}{}}
\newlabel{pst_beh_stats@cref}{{[table][13][]S13}{[1][19][]20}}
\@writefile{lot}{\contentsline {table}{\numberline {S14}{\ignorespaces Repeated measures ANOVA, behavior, PST}}{20}{table.caption.21}\protected@file@percent }
\newlabel{pst_beh_anova}{{S14}{20}{Repeated measures ANOVA, behavior, PST}{table.caption.21}{}}
\newlabel{pst_beh_anova@cref}{{[table][14][]S14}{[1][20][]20}}
\@writefile{lot}{\contentsline {table}{\numberline {S15}{\ignorespaces PST behavior correlations (1)}}{20}{table.caption.22}\protected@file@percent }
\newlabel{pst_beh_corrns1}{{S15}{20}{PST behavior correlations (1)}{table.caption.22}{}}
\newlabel{pst_beh_corrns1@cref}{{[table][15][]S15}{[1][20][]20}}
\@writefile{toc}{\contentsline {subsubsection}{\numberline {4.2.2}EEG and correlations with iron status}{20}{subsubsection.4.2.2}\protected@file@percent }
\@writefile{lof}{\contentsline {figure}{\numberline {S8}{\ignorespaces PST group average EEG}}{21}{figure.caption.24}\protected@file@percent }
\newlabel{pst_group_avg_eeg}{{S8}{21}{PST group average EEG}{figure.caption.24}{}}
\newlabel{pst_group_avg_eeg@cref}{{[figure][8][]S8}{[1][20][]21}}
\@writefile{lot}{\contentsline {table}{\numberline {S17}{\ignorespaces PST EEG correlations}}{21}{table.caption.25}\protected@file@percent }
\newlabel{pst_eeg_corrns}{{S17}{21}{PST EEG correlations}{table.caption.25}{}}
\newlabel{pst_eeg_corrns@cref}{{[table][17][]S17}{[1][21][]21}}
\@writefile{toc}{\contentsline {subsection}{\numberline {4.3}RBCL}{21}{subsection.4.3}\protected@file@percent }
\@writefile{toc}{\contentsline {subsubsection}{\numberline {4.3.1}Behavioral data}{21}{subsubsection.4.3.1}\protected@file@percent }
\@writefile{lot}{\contentsline {table}{\numberline {S18}{\ignorespaces Descriptive statistics, RBCL behavioral data}}{21}{table.caption.26}\protected@file@percent }
\newlabel{rbcl_descriptives}{{S18}{21}{Descriptive statistics, RBCL behavioral data}{table.caption.26}{}}
\newlabel{rbcl_descriptives@cref}{{[table][18][]S18}{[1][21][]21}}
\citation{Newbolds24,Rhoten24}
\citation{Newbolds24,Rhoten24}
\citation{Newbolds24,Rhoten24}
\citation{Wenger19c}
\citation{Rhoten24}
\citation{Rhoten24}
\citation{Wenger17b}
\citation{Newbolds24,Rhoten24}
\citation{Rhoten24}
\@writefile{lot}{\contentsline {table}{\numberline {S19}{\ignorespaces RBCL repeated measures ANOVAs}}{22}{table.caption.27}\protected@file@percent }
\newlabel{rbcl_beh_anova}{{S19}{22}{RBCL repeated measures ANOVAs}{table.caption.27}{}}
\newlabel{rbcl_beh_anova@cref}{{[table][19][]S19}{[1][21][]22}}
\@writefile{lot}{\contentsline {table}{\numberline {S20}{\ignorespaces RBCL, correlations between behavior and iron status}}{22}{table.caption.28}\protected@file@percent }
\newlabel{rbcl_beh_corrns1}{{S20}{22}{RBCL, correlations between behavior and iron status}{table.caption.28}{}}
\newlabel{rbcl_beh_corrns1@cref}{{[table][20][]S20}{[1][22][]22}}
\citation{Rhoten24}
\citation{Wenger17b,Wenger22}
\@writefile{toc}{\contentsline {subsubsection}{\numberline {4.3.2}Correlations between EEG and iron status}{23}{subsubsection.4.3.2}\protected@file@percent }
\@writefile{lof}{\contentsline {figure}{\numberline {S9}{\ignorespaces RBCL group average EEG}}{23}{figure.caption.29}\protected@file@percent }
\newlabel{rbcl_group_avg_eeg}{{S9}{23}{RBCL group average EEG}{figure.caption.29}{}}
\newlabel{rbcl_group_avg_eeg@cref}{{[figure][9][]S9}{[1][23][]23}}
\@writefile{toc}{\contentsline {subsection}{\numberline {4.4}VSWM}{24}{subsection.4.4}\protected@file@percent }
\@writefile{toc}{\contentsline {subsubsection}{\numberline {4.4.1}Behavioral data}{24}{subsubsection.4.4.1}\protected@file@percent }
\@writefile{lot}{\contentsline {table}{\numberline {S22}{\ignorespaces Descriptive statistics, behavioral variables, VSWM}}{24}{table.caption.31}\protected@file@percent }
\newlabel{vswm_beh_stats}{{S22}{24}{Descriptive statistics, behavioral variables, VSWM}{table.caption.31}{}}
\newlabel{vswm_beh_stats@cref}{{[table][22][]S22}{[1][24][]24}}
\citation{Rouder11}
\citation{Rouder11}
\@writefile{lot}{\contentsline {table}{\numberline {S23}{\ignorespaces Repeated measures ANOVAs, VSWM behavior}}{25}{table.caption.32}\protected@file@percent }
\newlabel{vswm_anova}{{S23}{25}{Repeated measures ANOVAs, VSWM behavior}{table.caption.32}{}}
\newlabel{vswm_anova@cref}{{[table][23][]S23}{[1][24][]25}}
\citation{Sternberg66,Sternberg69}
\citation{Rouder11}
\citation{Kinnell12}
\citation{Ratcliff00}
\@writefile{lof}{\contentsline {figure}{\numberline {S10}{\ignorespaces Interaction of number of targets and target present/absent in the accuracy data, VSWM.\relax }}{26}{figure.caption.33}\protected@file@percent }
\newlabel{vswm_acc_intern}{{S10}{26}{Interaction of number of targets and target present/absent in the accuracy data, VSWM.\relax }{figure.caption.33}{}}
\newlabel{vswm_acc_intern@cref}{{[figure][10][]S10}{[1][25][]26}}
\@writefile{toc}{\contentsline {subsubsection}{\numberline {4.4.2}Correlations between behavior and iron status}{26}{subsubsection.4.4.2}\protected@file@percent }
\@writefile{lot}{\contentsline {table}{\numberline {S26}{\ignorespaces VSWM behavioral correlations (3)}}{27}{table.caption.36}\protected@file@percent }
\newlabel{vswm_beh_corrns3}{{S26}{27}{VSWM behavioral correlations (3)}{table.caption.36}{}}
\newlabel{vswm_beh_corrns3@cref}{{[table][26][]S26}{[1][26][]27}}
\@writefile{toc}{\contentsline {subsubsection}{\numberline {4.4.3}EEG data}{28}{subsubsection.4.4.3}\protected@file@percent }
\@writefile{lof}{\contentsline {figure}{\numberline {S11}{\ignorespaces VSWM EEG, group averages}}{28}{figure.caption.37}\protected@file@percent }
\newlabel{vswm_eeg_group_avg}{{S11}{28}{VSWM EEG, group averages}{figure.caption.37}{}}
\newlabel{vswm_eeg_group_avg@cref}{{[figure][11][]S11}{[1][28][]28}}
\citation{Wenger19c,Wenger22}
\@writefile{lot}{\contentsline {table}{\numberline {S27}{\ignorespaces Repeated measures, EEG, VSWM}}{29}{table.caption.38}\protected@file@percent }
\newlabel{vswm_eeg_anova}{{S27}{29}{Repeated measures, EEG, VSWM}{table.caption.38}{}}
\newlabel{vswm_eeg_anova@cref}{{[table][27][]S27}{[1][28][]29}}
\@writefile{toc}{\contentsline {subsubsection}{\numberline {4.4.4}VSWM EEG correlations}{29}{subsubsection.4.4.4}\protected@file@percent }
\@writefile{lot}{\contentsline {table}{\numberline {S28}{\ignorespaces VSWM EEG correlations (1)}}{30}{table.caption.39}\protected@file@percent }
\newlabel{vswm_eeg_corrns1}{{S28}{30}{VSWM EEG correlations (1)}{table.caption.39}{}}
\newlabel{vswm_eeg_corrns1@cref}{{[table][28][]S28}{[1][29][]30}}
\@writefile{lot}{\contentsline {table}{\numberline {S29}{\ignorespaces VSWM EEG correlations (2)}}{31}{table.caption.40}\protected@file@percent }
\newlabel{vswm_eeg_corrns2}{{S29}{31}{VSWM EEG correlations (2)}{table.caption.40}{}}
\newlabel{vswm_eeg_corrns2@cref}{{[table][29][]S29}{[1][30][]31}}
\citation{Ranti20,Rosenfield15}
\@writefile{lot}{\contentsline {table}{\numberline {S30}{\ignorespaces VSWM EEG correlations (3)}}{32}{table.caption.41}\protected@file@percent }
\newlabel{vswm_eeg_corrns3}{{S30}{32}{VSWM EEG correlations (3)}{table.caption.41}{}}
\newlabel{vswm_eeg_corrns3@cref}{{[table][30][]S30}{[1][31][]32}}
\@writefile{toc}{\contentsline {subsection}{\numberline {4.5}Blink rates}{32}{subsection.4.5}\protected@file@percent }
\citation{Connor90,Connor92,Daugherty15,Daugherty16}
\@writefile{lot}{\contentsline {table}{\numberline {S31}{\ignorespaces Blink rate correlations}}{33}{table.caption.42}\protected@file@percent }
\newlabel{blink_corrns}{{S31}{33}{Blink rate correlations}{table.caption.42}{}}
\newlabel{blink_corrns@cref}{{[table][31][]S31}{[1][32][]33}}
\@writefile{toc}{\contentsline {subsection}{\numberline {4.6}MRI estimates of brain iron deposits}{33}{subsection.4.6}\protected@file@percent }
\@writefile{lof}{\contentsline {figure}{\numberline {S12}{\ignorespaces Transformed intensity values for each of the ROIs in (a) the left and (b) the right hemisphere. Note: AU = arbitrary units.\relax }}{33}{figure.caption.43}\protected@file@percent }
\newlabel{hemi_roi}{{S12}{33}{Transformed intensity values for each of the ROIs in (a) the left and (b) the right hemisphere. Note: AU = arbitrary units.\relax }{figure.caption.43}{}}
\newlabel{hemi_roi@cref}{{[figure][12][]S12}{[1][33][]33}}
\@writefile{lot}{\contentsline {table}{\numberline {S32}{\ignorespaces Repeated measures analysis of the transformed MRI intensity values.\relax }}{34}{table.caption.44}\protected@file@percent }
\newlabel{mri_anova}{{S32}{34}{Repeated measures analysis of the transformed MRI intensity values.\relax }{table.caption.44}{}}
\newlabel{mri_anova@cref}{{[table][32][]S32}{[1][33][]34}}
\@writefile{lot}{\contentsline {table}{\numberline {S33}{\ignorespaces MRI correlations (1)}}{34}{table.caption.45}\protected@file@percent }
\newlabel{mri_corrns1}{{S33}{34}{MRI correlations (1)}{table.caption.45}{}}
\newlabel{mri_corrns1@cref}{{[table][33][]S33}{[1][34][]34}}
\@writefile{lot}{\contentsline {table}{\numberline {S34}{\ignorespaces MRI correlations (2)}}{34}{table.caption.46}\protected@file@percent }
\newlabel{mri_corrns2}{{S34}{34}{MRI correlations (2)}{table.caption.46}{}}
\newlabel{mri_corrns2@cref}{{[table][34][]S34}{[1][34][]34}}
\bibcite{Amariglio12}{{1}{2012}{{Amariglio et~al.}}{{Amariglio, Becker, Carmasin, Wadsworth, Lorius, Sullivan, Maye, Gidicsin, Pepin, Sperling, et~al.}}}
\bibcite{Jessen14}{{2}{2014}{{Jessen et~al.}}{{Jessen, Amariglio, Van~Boxtel, Breteler, Ceccaldi, Ch{\'e}telat, Dubois, Dufouil, Ellis, Van Der~Flier, et~al.}}}
\bibcite{Rentz11}{{3}{2011}{{Rentz et~al.}}{{Rentz, Amariglio, Becker, Frey, Olson, Frishe, Carmasin, Maye, Johnson, and Sperling}}}
\bibcite{Rubino18}{{4}{2018}{{Rubi{\~n}o and Andr{\'e}s}}{{}}}
\bibcite{Frank04}{{5}{2004}{{Frank et~al.}}{{Frank, Seeberger, and {O'R}eilly}}}
\bibcite{Frank07b}{{6}{2007}{{Frank et~al.}}{{Frank, Samanta, Moustafa, and Sherman}}}
\bibcite{Ashby03c}{{7}{2003}{{Ashby et~al.}}{{Ashby, Noble, Filoteo, Waldron, and Ell}}}
\bibcite{Helie10b}{{8}{2010}{{H{\'e}lie et~al.}}{{H{\'e}lie, Waldschmidt, and Ashby}}}
\bibcite{Lewandowsky12}{{9}{2012}{{Lewandowsky et~al.}}{{Lewandowsky, Yang, Newell, and Kalish}}}
\bibcite{Maddox03b}{{10}{2003}{{Maddox et~al.}}{{Maddox, Ashby, and Bohil}}}
\bibcite{Ashby23}{{11}{2023}{{Ashby and Wang}}{{}}}
\bibcite{Cools06}{{12}{2006}{{Cools et~al.}}{{Cools, Altamirano, and D’Esposito}}}
\bibcite{Costa03}{{13}{2003}{{Costa et~al.}}{{Costa, Peppe, Dell’Agnello, Carlesimo, Murri, Bonuccelli, and Caltagirone}}}
\bibcite{Moustafa08}{{14}{2008}{{Moustafa et~al.}}{{Moustafa, Sherman, and Frank}}}
\bibcite{Knott04}{{15}{2004}{{Knott et~al.}}{{Knott, Millar, Dulude, Bradford, Alwahhabi, Lau, Shea, and Wiens}}}
\bibcite{Delorme04}{{16}{2004}{{Delorme and Mackeig}}{{}}}
\@writefile{lot}{\contentsline {table}{\numberline {S35}{\ignorespaces MRI correlations (3)}}{35}{table.caption.47}\protected@file@percent }
\newlabel{mri_corrns3}{{S35}{35}{MRI correlations (3)}{table.caption.47}{}}
\newlabel{mri_corrns3@cref}{{[table][35][]S35}{[1][34][]35}}
\@writefile{toc}{\contentsline {section}{\numberline {5}References}{35}{section.5}\protected@file@percent }
\bibcite{Delorme23}{{17}{2023}{{Delorme}}{{}}}
\bibcite{Delorme05}{{18}{2005}{{Delorme et~al.}}{{Delorme, Jung, Sejnowski, Makeig, et~al.}}}
\bibcite{Guo05}{{19}{2005}{{Guo et~al.}}{{Guo, Voss, and Paller}}}
\bibcite{Mitchell16}{{20}{2016}{{Mitchell et~al.}}{{Mitchell, Shirk, McLaren, Dodd, Ezzati, Ally, and Atri}}}
\bibcite{Frank05b}{{21}{2005}{{Frank et~al.}}{{Frank, Woroch, and Curran}}}
\bibcite{Larson15}{{22}{2015}{{Larson et~al.}}{{Larson, Clayson, Primosch, Leyton, and Steffensen}}}
\bibcite{Schmid18}{{23}{2018}{{Schmid et~al.}}{{Schmid, Hackel, Jasperse, and Amodio}}}
\bibcite{Rabi18}{{24}{2018}{{Rabi et~al.}}{{Rabi, Joanisse, Zhu, and Minda}}}
\bibcite{Kleifges17}{{25}{2017}{{Kleifges et~al.}}{{Kleifges, Bigdely-Shamlo, Kerick, and Robbins}}}
\bibcite{Liu16}{{26}{2016}{{Liu et~al.}}{{Liu, Liu, Ghassaban, Zheng, Dicicco, Miao, Habib, Jazmati, and Haacke}}}
\bibcite{Daugherty15}{{27}{2015}{{Daugherty et~al.}}{{Daugherty, Haacke, and Raz}}}
\bibcite{Daugherty16}{{28}{2016}{{Daugherty and Raz}}{{}}}
\bibcite{Newbolds24}{{29}{2024}{{Newbolds and Wenger}}{{}}}
\bibcite{Rhoten24}{{30}{2024}{{Rhoten et~al.}}{{Rhoten, Wenger, and De~{S}tefano}}}
\bibcite{Wenger19c}{{31}{2019}{{Wenger et~al.}}{{Wenger, Rhoten, Murray-Kolb, Scott, Boy, Gahutu, and Haas}}}
\bibcite{Wenger17b}{{32}{2017}{{Wenger et~al.}}{{Wenger, Murray-Kolb, Nevins, Venkatramanan, Reinhart, Wesley, and Haas}}}
\bibcite{Wenger22}{{33}{2022}{{Wenger et~al.}}{{Wenger, Murray~Kolb, Scott, Boy, and Haas}}}
\bibcite{Rouder11}{{34}{2011}{{Rouder et~al.}}{{Rouder, Morey, Morey, and Cowan}}}
\bibcite{Sternberg66}{{35}{1966}{{Sternberg}}{{}}}
\bibcite{Sternberg69}{{36}{1969}{{Sternberg}}{{}}}
\bibcite{Kinnell12}{{37}{2012}{{Kinnell and Dennis}}{{}}}
\bibcite{Ratcliff00}{{38}{2000}{{Ratcliff et~al.}}{{Ratcliff, Spieler, and McKoon}}}
\bibcite{Ranti20}{{39}{2020}{{Ranti et~al.}}{{Ranti, Jones, Klin, and Shultz}}}
\bibcite{Rosenfield15}{{40}{2015}{{Rosenfield et~al.}}{{Rosenfield, Jahan, Nunez, and Chan}}}
\bibcite{Connor90}{{41}{1990}{{Connor et~al.}}{{Connor, Menzies, St~Martin, and Mufson}}}
\bibcite{Connor92}{{42}{1992}{{Connor et~al.}}{{Connor, Snyder, Beard, Fine, and Mufson}}}
\newlabel{LastPage}{{}{37}{}{page.37}{}}
\xdef\lastpage@lastpage{37}
\xdef\lastpage@lastpageHy{37}
\gdef \@abspage@last{37}
