# Supplementary material for: Cognitive Performance in Relation to Systemic and Brain Iron at Perimenopause
Source: Nutrients. 2025 Feb 20;17(5):745. doi: 10.3390/nu17050745 (PMC11901746; doi:10.3390/nu17050745)
Supplement: Supplementary file 1 [file nutrients-17-00745-s001.zip › main.bbl]

\begin{thebibliography}{999}

\bibitem[Amariglio et~al.(2012)Amariglio, Becker, Carmasin, Wadsworth, Lorius,
  Sullivan, Maye, Gidicsin, Pepin, Sperling, et~al.]{Amariglio12}
Amariglio, R.E.; Becker, J.A.; Carmasin, J.; Wadsworth, L.P.; Lorius, N.;
  Sullivan, C.; Maye, J.E.; Gidicsin, C.; Pepin, L.C.; Sperling, R.A.;  et~al.
\newblock Subjective cognitive complaints and amyloid burden in cognitively
  normal older individuals.
\newblock {\em Neuropsychologia} {\bf 2012}, {\em 50},~2880--2886.

\bibitem[Jessen et~al.(2014)Jessen, Amariglio, Van~Boxtel, Breteler, Ceccaldi,
  Ch{\'e}telat, Dubois, Dufouil, Ellis, Van Der~Flier, et~al.]{Jessen14}
Jessen, F.; Amariglio, R.E.; Van~Boxtel, M.; Breteler, M.; Ceccaldi, M.;
  Ch{\'e}telat, G.; Dubois, B.; Dufouil, C.; Ellis, K.A.; Van Der~Flier, W.M.;
  et~al.
\newblock A conceptual framework for research on subjective cognitive decline
  in preclinical Alzheimer's disease.
\newblock {\em Alzheimer's \& Dementia} {\bf 2014}, {\em 10},~844--852.

\bibitem[Rentz et~al.(2011)Rentz, Amariglio, Becker, Frey, Olson, Frishe,
  Carmasin, Maye, Johnson, and Sperling]{Rentz11}
Rentz, D.M.; Amariglio, R.E.; Becker, J.A.; Frey, M.; Olson, L.E.; Frishe, K.;
  Carmasin, J.; Maye, J.E.; Johnson, K.A.; Sperling, R.A.
\newblock Face-name associative memory performance is related to amyloid burden
  in normal elderly.
\newblock {\em Neuropsychologia} {\bf 2011}, {\em 49},~2776--2783.

\bibitem[Rubi{\~n}o and Andr{\'e}s(2018)]{Rubino18}
Rubi{\~n}o, J.; Andr{\'e}s, P.
\newblock The face-name associative memory test as a tool for early diagnosis
  of {A}lzheimer’s disease.
\newblock {\em Frontiers in Psychology} {\bf 2018}, {\em 9},~1464.

\bibitem[Frank et~al.(2004)Frank, Seeberger, and {O'R}eilly]{Frank04}
Frank, M.J.; Seeberger, L.C.; {O'R}eilly, R.C.
\newblock By carrot or by stick: {C}ognitive reinforcement learning in
  {P}arkinsonism.
\newblock {\em Science} {\bf 2004}, {\em 306},~1940--1943.

\bibitem[Frank et~al.(2007)Frank, Samanta, Moustafa, and Sherman]{Frank07b}
Frank, M.J.; Samanta, J.; Moustafa, A.A.; Sherman, S.J.
\newblock {Hold Your Horses: {I}mpulsivity, Deep Brain Stimulation, and
  Medication in {P}arkinsonism}.
\newblock {\em Science} {\bf 2007}, {\em 318},~1309 -- 1312.
\newblock {\url{https://doi.org/10.2307/20051661}}.

\bibitem[Ashby et~al.(2003)Ashby, Noble, Filoteo, Waldron, and Ell]{Ashby03c}
Ashby, F.G.; Noble, S.; Filoteo, J.V.; Waldron, E.M.; Ell, S.W.
\newblock Category learning deficits in Parkinson's disease.
\newblock {\em Neuropsychology} {\bf 2003}, {\em 17},~115.

\bibitem[H{\'e}lie et~al.(2010)H{\'e}lie, Waldschmidt, and Ashby]{Helie10b}
H{\'e}lie, S.; Waldschmidt, J.G.; Ashby, F.G.
\newblock Automaticity in rule-based and information-integration
  categorization.
\newblock {\em Attention, Perception, \& Psychophysics} {\bf 2010}, {\em
  72},~1013--1031.

\bibitem[Lewandowsky et~al.(2012)Lewandowsky, Yang, Newell, and
  Kalish]{Lewandowsky12}
Lewandowsky, S.; Yang, L.X.; Newell, B.R.; Kalish, M.L.
\newblock Working memory does not dissociate between different perceptual
  categorization tasks.
\newblock {\em Journal of Experimental Psychology: Learning, Memory, and
  Cognition} {\bf 2012}, {\em 38},~881.

\bibitem[Maddox et~al.(2003)Maddox, Ashby, and Bohil]{Maddox03b}
Maddox, W.T.; Ashby, F.G.; Bohil, C.J.
\newblock Delayed feedback effects on rule-based and information-integration
  category learning.
\newblock {\em Journal of Experimental Psychology: Learning, Memory, and
  Cognition} {\bf 2003}, {\em 29},~650.

\bibitem[Ashby and Wang(2023)]{Ashby23}
Ashby, F.G.; Wang, Y.W.
\newblock Computational cognitive neuroscience models of categorization. In
  {\em The Cambridge Handbook of Computational Cognitive Sciences}, 2nd edition
  ed.;  Sun, R., Ed.; Cambridge University Press,  2023; chapter~12, pp.
  400--425.

\bibitem[Cools et~al.(2006)Cools, Altamirano, and D’Esposito]{Cools06}
Cools, R.; Altamirano, L.; D’Esposito, M.
\newblock Reversal learning in {P}arkinson's disease depends on medication
  status and outcome valence.
\newblock {\em Neuropsychologia} {\bf 2006}, {\em 44},~1663--1673.

\bibitem[Costa et~al.(2003)Costa, Peppe, Dell’Agnello, Carlesimo, Murri,
  Bonuccelli, and Caltagirone]{Costa03}
Costa, A.; Peppe, A.; Dell’Agnello, G.; Carlesimo, G.A.; Murri, L.;
  Bonuccelli, U.; Caltagirone, C.
\newblock Dopaminergic modulation of visual-spatial working memory in
  {P}arkinson’s disease.
\newblock {\em Dementia and Geriatric Cognitive Disorders} {\bf 2003}, {\em
  15},~55--66.

\bibitem[Moustafa et~al.(2008)Moustafa, Sherman, and Frank]{Moustafa08}
Moustafa, A.A.; Sherman, S.J.; Frank, M.J.
\newblock A dopaminergic basis for working memory, learning and attentional
  shifting in {P}arkinsonism.
\newblock {\em Neuropsychologia} {\bf 2008}, {\em 46},~3144--3156.

\bibitem[Knott et~al.(2004)Knott, Millar, Dulude, Bradford, Alwahhabi, Lau,
  Shea, and Wiens]{Knott04}
Knott, V.; Millar, A.; Dulude, L.; Bradford, L.; Alwahhabi, F.; Lau, T.; Shea,
  C.; Wiens, A.
\newblock Event-Related Potentials in Young and Elderly Adults during a Visual
  Spatial Working Memory Task.
\newblock {\em Clinical EEG and Neuroscience} {\bf 2004}, {\em 35},~185--192.

\bibitem[Delorme and Mackeig(2004)]{Delorme04}
Delorme, A.; Mackeig, S.
\newblock {\sc eeglab}: an open source toolbox for analysis of single-trial
  {\sc eeg} dynamics including independent component analysis.
\newblock {\em Journal of Neuroscience Methods} {\bf 2004}, {\em 134},~9--21.

\bibitem[Delorme(2023)]{Delorme23}
Delorme, A.
\newblock {EEG} is better left alone.
\newblock {\em Scientific Reports} {\bf 2023}, {\em 13},~2372.

\bibitem[Delorme et~al.(2005)Delorme, Jung, Sejnowski, Makeig,
  et~al.]{Delorme05}
Delorme, A.; Jung, T.P.; Sejnowski, T.; Makeig, S.;  et~al.
\newblock Improved rejection of artifacts from {EEG} data using high-order
  statistics and independent component analysis.
\newblock {\em Neuroimage} {\bf 2005}.

\bibitem[Guo et~al.(2005)Guo, Voss, and Paller]{Guo05}
Guo, C.; Voss, J.L.; Paller, K.A.
\newblock Electrophysiological correlates of forming memories for faces, names,
  and face--name associations.
\newblock {\em Cognitive Brain Research} {\bf 2005}, {\em 22},~153--164.

\bibitem[Mitchell et~al.(2016)Mitchell, Shirk, McLaren, Dodd, Ezzati, Ally, and
  Atri]{Mitchell16}
Mitchell, M.B.; Shirk, S.D.; McLaren, D.G.; Dodd, J.S.; Ezzati, A.; Ally, B.A.;
  Atri, A.
\newblock Recognition of faces and names: {M}ultimodal physiological correlates
  of memory and executive function.
\newblock {\em Brain Imaging and Behavior} {\bf 2016}, {\em 10},~408--423.

\bibitem[Frank et~al.(2005)Frank, Woroch, and Curran]{Frank05b}
Frank, M.J.; Woroch, B.S.; Curran, T.
\newblock Error-related negativity predicts reinforcement learning and conflict
  biases.
\newblock {\em Neuron} {\bf 2005}, {\em 47},~495--501.

\bibitem[Larson et~al.(2015)Larson, Clayson, Primosch, Leyton, and
  Steffensen]{Larson15}
Larson, M.J.; Clayson, P.E.; Primosch, M.; Leyton, M.; Steffensen, S.C.
\newblock The effects of acute dopamine precursor depletion on the cognitive
  control functions of performance monitoring and conflict processing: an
  event-related potential ({ERP}) study.
\newblock {\em PLoS one} {\bf 2015}, {\em 10},~e0140770.

\bibitem[Schmid et~al.(2018)Schmid, Hackel, Jasperse, and Amodio]{Schmid18}
Schmid, P.C.; Hackel, L.M.; Jasperse, L.; Amodio, D.M.
\newblock Frontal cortical effects on feedback processing and reinforcement
  learning: Relation of EEG asymmetry with the feedback-related negativity and
  behavior.
\newblock {\em Psychophysiology} {\bf 2018}, {\em 55},~e12911.

\bibitem[Rabi et~al.(2018)Rabi, Joanisse, Zhu, and Minda]{Rabi18}
Rabi, R.; Joanisse, M.F.; Zhu, T.; Minda, J.P.
\newblock Cognitive changes in conjunctive rule-based category learning: An
  {ERP} approach.
\newblock {\em Cognitive, Affective, \& Behavioral Neuroscience} {\bf 2018},
  {\em 18},~1034--1048.

\bibitem[Kleifges et~al.(2017)Kleifges, Bigdely-Shamlo, Kerick, and
  Robbins]{Kleifges17}
Kleifges, K.; Bigdely-Shamlo, N.; Kerick, S.E.; Robbins, K.A.
\newblock {BLINKER}: {A}utomated extraction of ocular indices from {EEG}
  enabling large-scale analysis.
\newblock {\em Frontiers in Neuroscience} {\bf 2017}, {\em 11},~12.

\bibitem[Liu et~al.(2016)Liu, Liu, Ghassaban, Zheng, Dicicco, Miao, Habib,
  Jazmati, and Haacke]{Liu16}
Liu, M.; Liu, S.; Ghassaban, K.; Zheng, W.; Dicicco, D.; Miao, Y.; Habib, C.;
  Jazmati, T.; Haacke, E.M.
\newblock Assessing global and regional iron content in deep gray matter as a
  function of age using susceptibility mapping.
\newblock {\em Journal of Magnetic Resonance Imaging} {\bf 2016}, {\em
  44},~59--71.

\bibitem[Daugherty et~al.(2015)Daugherty, Haacke, and Raz]{Daugherty15}
Daugherty, A.M.; Haacke, E.M.; Raz, N.
\newblock Striatal Iron Content Predicts Its Shrinkage and Changes in Verbal
  Working Memory after Two Years in Healthy Adults.
\newblock {\em The Journal of Neuroscience} {\bf 2015}, {\em 35},~6731--6743.

\bibitem[Daugherty and Raz(2016)]{Daugherty16}
Daugherty, A.M.; Raz, N.
\newblock {Accumulation of iron in the putamen predicts its shrinkage in
  healthy older adults: A multi-occasion longitudinal study}.
\newblock {\em NeuroImage} {\bf 2016}, {\em 128},~11--20.

\bibitem[Newbolds and Wenger(2024)]{Newbolds24}
Newbolds, S.F.; Wenger, M.J.
\newblock Assessing the pattern electroretinogram as a proxy measure for
  dopamine in the context of iron deficiency.
\newblock {\em Nutritional Neuroscience} {\bf 2024}, pp. 1--12.
\newblock {\url{https://doi.org/10.1080/1028415X.2024.2304943}}.

\bibitem[Rhoten et~al.(2024)Rhoten, Wenger, and De~{S}tefano]{Rhoten24}
Rhoten, S.E.; Wenger, M.J.; De~{S}tefano, L.A.
\newblock Iron deficiency negatively affects behavioral measures of learning,
  indirect neural measures of dopamine, and neural efficiency.
\newblock {\em Cognitive, Affective, and Behavioral Neuroscience} {\bf 2024}.
\newblock in press.

\bibitem[Wenger et~al.(2019)Wenger, Rhoten, Murray-Kolb, Scott, Boy, Gahutu,
  and Haas]{Wenger19c}
Wenger, M.J.; Rhoten, S.E.; Murray-Kolb, L.E.; Scott, S.P.; Boy, E.; Gahutu,
  J.B.; Haas, J.D.
\newblock Changes in iron status are related to changes in brain activity and
  behavior in {R}wandan female university students: {R}esults from a randomized
  controlled efficacy trial involving iron-biofortified beans.
\newblock {\em Journal of Nutrition} {\bf 2019}, {\em 149},~687--697.

\bibitem[Wenger et~al.(2017)Wenger, Murray-Kolb, Nevins, Venkatramanan,
  Reinhart, Wesley, and Haas]{Wenger17b}
Wenger, M.J.; Murray-Kolb, L.E.; Nevins, J.E.H.; Venkatramanan, S.; Reinhart,
  G.A.; Wesley, A.; Haas, J.D.
\newblock Consumption of a double-fortified salt affects perceptual,
  attentional, and mnemonic functioning in women in a randomized controlled
  trial in India.
\newblock {\em The Journal of Nutrition} {\bf 2017}, {\em 147},~2297--2308.

\bibitem[Wenger et~al.(2022)Wenger, Murray~Kolb, Scott, Boy, and
  Haas]{Wenger22}
Wenger, M.J.; Murray~Kolb, L.E.; Scott, S.P.; Boy, E.; Haas, J.D.
\newblock Modeling relationships between iron status, behavior, and brain
  electrophysiology: evidence from a randomized study involving a biofortified
  grain in Indian adolescents.
\newblock {\em BMC Public Health} {\bf 2022}, {\em 22},~1299.

\bibitem[Rouder et~al.(2011)Rouder, Morey, Morey, and Cowan]{Rouder11}
Rouder, J.N.; Morey, R.D.; Morey, C.C.; Cowan, N.
\newblock How to measure working memory capacity in the change detection
  paradigm.
\newblock {\em Psychonomic Bulletin \& Review} {\bf 2011}, {\em 18},~324--330.

\bibitem[Sternberg(1966)]{Sternberg66}
Sternberg, S.
\newblock High-speed scanning in human memory.
\newblock {\em Science} {\bf 1966}, {\em 153},~652--654.

\bibitem[Sternberg(1969)]{Sternberg69}
Sternberg, S.
\newblock The discovery of processing stages: Extensions of Donders’ method.
\newblock {\em Acta psychologica} {\bf 1969}, {\em 30},~276--315.

\bibitem[Kinnell and Dennis(2012)]{Kinnell12}
Kinnell, A.; Dennis, S.
\newblock The role of stimulus type in list length effects in recognition
  memory.
\newblock {\em Memory \& Cognition} {\bf 2012}, {\em 40},~311--325.

\bibitem[Ratcliff et~al.(2000)Ratcliff, Spieler, and McKoon]{Ratcliff00}
Ratcliff, R.; Spieler, D.; McKoon, G.
\newblock Explicitly modeling the effects of aging on response time.
\newblock {\em Psychonomic Bulletin and Review} {\bf 2000}, {\em 7},~1--25.

\bibitem[Ranti et~al.(2020)Ranti, Jones, Klin, and Shultz]{Ranti20}
Ranti, C.; Jones, W.; Klin, A.; Shultz, S.
\newblock Blink rate patterns provide a reliable measure of individual
  engagement with scene content.
\newblock {\em Scientific Reports} {\bf 2020}, {\em 10},~8267.

\bibitem[Rosenfield et~al.(2015)Rosenfield, Jahan, Nunez, and
  Chan]{Rosenfield15}
Rosenfield, M.; Jahan, S.; Nunez, K.; Chan, K.
\newblock Cognitive demand, digital screens and blink rate.
\newblock {\em Computers in Human Behavior} {\bf 2015}, {\em 51},~403--406.

\bibitem[Connor et~al.(1990)Connor, Menzies, St~Martin, and Mufson]{Connor90}
Connor, J.; Menzies, S.; St~Martin, S.; Mufson, E.
\newblock Cellular distribution of transferrin, ferritin, and iron in normal
  and aged human brains.
\newblock {\em Journal of neuroscience research} {\bf 1990}, {\em
  27},~595--611.

\bibitem[Connor et~al.(1992)Connor, Snyder, Beard, Fine, and Mufson]{Connor92}
Connor, J.R.; Snyder, B.S.; Beard, J.L.; Fine, R.E.; Mufson, E.J.
\newblock {Regional distribution of iron and iron-regulatory proteins in the
  brain in aging and Alzheimer{\&}apos;s disease}.
\newblock {\em Journal of Neuroscience Research} {\bf 1992}, {\em
  31},~327--335.

\end{thebibliography}
