# Supplementary material for: Cognitive Performance in Relation to Systemic and Brain Iron at Perimenopause
Source: Nutrients. 2025 Feb 20;17(5):745. doi: 10.3390/nu17050745 (PMC11901746; doi:10.3390/nu17050745)
Supplement: Supplementary file 1 [file nutrients-17-00745-s001.zip › main.blg]

This is BibTeX, Version 0.99d (TeX Live 2023)
Capacity: max_strings=200000, hash_size=200000, hash_prime=170003
The top-level auxiliary file: main.aux
The style file: Definitions/mdpi.bst
Database file #1: pm_supp_bib.bib
Warning--string name "feb" is undefined
--line 59 of file pm_supp_bib.bib
Warning--string name "mar" is undefined
--line 109 of file pm_supp_bib.bib
You've used 42 entries,
            2887 wiz_defined-function locations,
            877 strings with 13767 characters,
and the built_in function-call counts, 19122 in all, are:
= -- 1584
> -- 1363
< -- 12
+ -- 592
- -- 367
* -- 1786
:= -- 2939
add.period$ -- 129
call.type$ -- 42
change.case$ -- 42
chr.to.int$ -- 42
cite$ -- 42
duplicate$ -- 808
empty$ -- 1436
format.name$ -- 460
if$ -- 3958
int.to.chr$ -- 1
int.to.str$ -- 42
missing$ -- 42
newline$ -- 215
num.names$ -- 128
pop$ -- 417
preamble$ -- 0
purify$ -- 42
quote$ -- 0
skip$ -- 527
stack$ -- 0
substring$ -- 968
swap$ -- 178
text.length$ -- 3
text.prefix$ -- 0
top$ -- 0
type$ -- 294
warning$ -- 0
while$ -- 152
width$ -- 0
write$ -- 511
(There were 2 warnings)
