# Supplementary material for: Cognitive Performance in Relation to Systemic and Brain Iron at Perimenopause
Source: Nutrients. 2025 Feb 20;17(5):745. doi: 10.3390/nu17050745 (PMC11901746; doi:10.3390/nu17050745)
Supplement: Supplementary file 1 [file nutrients-17-00745-s001.zip › main.out]

\BOOKMARK [1][]{section.1}{\376\377\000M\000e\000t\000h\000o\000d\000o\000l\000o\000g\000i\000c\000a\000l\000\040\000d\000e\000t\000a\000i\000l\000s}{}% 1
\BOOKMARK [2][]{subsection.1.1}{\376\377\000F\000a\000c\000e\000/\000n\000a\000m\000e\000\040\000a\000s\000s\000o\000c\000i\000a\000t\000i\000v\000e\000\040\000m\000e\000m\000o\000r\000y\000\040\000t\000a\000s\000k\000\040\000\050\000F\000N\000A\000M\000\051}{section.1}% 2
\BOOKMARK [2][]{subsection.1.2}{\376\377\000P\000r\000o\000b\000a\000b\000i\000l\000i\000s\000t\000i\000c\000\040\000s\000e\000l\000e\000c\000t\000i\000o\000n\000\040\000t\000a\000s\000k\000\040\000\050\000P\000S\000T\000\051}{section.1}% 3
\BOOKMARK [2][]{subsection.1.3}{\376\377\000R\000u\000l\000e\000-\000b\000a\000s\000e\000d\000\040\000c\000a\000t\000e\000g\000o\000r\000y\000\040\000l\000e\000a\000r\000n\000i\000n\000g\000\040\000t\000a\000s\000k\000\040\000\050\000R\000B\000C\000L\000\051}{section.1}% 4
\BOOKMARK [2][]{subsection.1.4}{\376\377\000V\000i\000s\000u\000o\000s\000p\000a\000t\000i\000a\000l\000\040\000w\000o\000r\000k\000i\000n\000g\000\040\000m\000e\000m\000o\000r\000y\000\040\000t\000a\000s\000k\000\040\000\050\000V\000S\000W\000M\000\051}{section.1}% 5
\BOOKMARK [1][]{section.2}{\376\377\000E\000E\000G\000\040\000a\000c\000q\000u\000i\000s\000i\000t\000i\000o\000n\000,\000\040\000p\000r\000e\000-\000p\000r\000o\000c\000e\000s\000s\000i\000n\000g\000,\000\040\000a\000n\000d\000\040\000f\000e\000a\000t\000u\000r\000e\000\040\000e\000x\000t\000r\000a\000c\000t\000i\000o\000n}{}% 6
\BOOKMARK [2][]{subsection.2.1}{\376\377\000A\000c\000q\000u\000i\000s\000i\000t\000i\000o\000n}{section.2}% 7
\BOOKMARK [2][]{subsection.2.2}{\376\377\000P\000r\000e\000-\000p\000r\000o\000c\000e\000s\000s\000i\000n\000g}{section.2}% 8
\BOOKMARK [2][]{subsection.2.3}{\376\377\000F\000e\000a\000t\000u\000r\000e\000\040\000e\000x\000t\000r\000a\000c\000t\000i\000o\000n\000:\000\040\000F\000N\000A\000M}{section.2}% 9
\BOOKMARK [2][]{subsection.2.4}{\376\377\000F\000e\000a\000t\000u\000r\000e\000\040\000e\000x\000t\000r\000a\000c\000t\000i\000o\000n\000:\000\040\000P\000S\000T}{section.2}% 10
\BOOKMARK [2][]{subsection.2.5}{\376\377\000F\000e\000a\000t\000u\000r\000e\000\040\000e\000x\000t\000r\000a\000c\000t\000i\000o\000n\000:\000\040\000R\000B\000C\000L}{section.2}% 11
\BOOKMARK [2][]{subsection.2.6}{\376\377\000F\000e\000a\000t\000u\000r\000e\000\040\000e\000x\000t\000r\000a\000c\000t\000i\000o\000n\000:\000\040\000V\000S\000W\000M}{section.2}% 12
\BOOKMARK [2][]{subsection.2.7}{\376\377\000B\000l\000i\000n\000k\000\040\000r\000a\000t\000e\000s}{section.2}% 13
\BOOKMARK [1][]{section.3}{\376\377\000M\000R\000I\000\040\000e\000s\000t\000i\000m\000a\000t\000e\000s\000\040\000o\000f\000\040\000r\000e\000g\000i\000o\000n\000a\000l\000\040\000i\000r\000o\000n\000\040\000d\000e\000p\000o\000s\000i\000t\000s}{}% 14
\BOOKMARK [1][]{section.4}{\376\377\000R\000e\000s\000u\000l\000t\000s}{}% 15
\BOOKMARK [2][]{subsection.4.1}{\376\377\000F\000N\000A\000M}{section.4}% 16
\BOOKMARK [3][]{subsubsection.4.1.1}{\376\377\000B\000e\000h\000a\000v\000i\000o\000r\000a\000l\000\040\000d\000a\000t\000a}{subsection.4.1}% 17
\BOOKMARK [3][]{subsubsection.4.1.2}{\376\377\000C\000o\000r\000r\000e\000l\000a\000t\000i\000o\000n\000s\000\040\000b\000e\000t\000w\000e\000e\000n\000\040\000b\000e\000h\000a\000v\000i\000o\000r\000\040\000a\000n\000d\000\040\000i\000r\000o\000n\000\040\000s\000t\000a\000t\000u\000s}{subsection.4.1}% 18
\BOOKMARK [3][]{subsubsection.4.1.3}{\376\377\000E\000E\000G\000\040\000d\000a\000t\000a}{subsection.4.1}% 19
\BOOKMARK [3][]{subsubsection.4.1.4}{\376\377\000C\000o\000r\000r\000e\000l\000a\000t\000i\000o\000n\000s\000\040\000b\000e\000t\000w\000e\000e\000n\000\040\000E\000E\000G\000\040\000a\000n\000d\000\040\000i\000r\000o\000n\000\040\000s\000t\000a\000t\000u\000s}{subsection.4.1}% 20
\BOOKMARK [2][]{subsection.4.2}{\376\377\000P\000S\000T}{section.4}% 21
\BOOKMARK [3][]{subsubsection.4.2.1}{\376\377\000B\000e\000h\000a\000v\000i\000o\000r\000a\000l\000\040\000d\000a\000t\000a}{subsection.4.2}% 22
\BOOKMARK [3][]{subsubsection.4.2.2}{\376\377\000E\000E\000G\000\040\000a\000n\000d\000\040\000c\000o\000r\000r\000e\000l\000a\000t\000i\000o\000n\000s\000\040\000w\000i\000t\000h\000\040\000i\000r\000o\000n\000\040\000s\000t\000a\000t\000u\000s}{subsection.4.2}% 23
\BOOKMARK [2][]{subsection.4.3}{\376\377\000R\000B\000C\000L}{section.4}% 24
\BOOKMARK [3][]{subsubsection.4.3.1}{\376\377\000B\000e\000h\000a\000v\000i\000o\000r\000a\000l\000\040\000d\000a\000t\000a}{subsection.4.3}% 25
\BOOKMARK [3][]{subsubsection.4.3.2}{\376\377\000C\000o\000r\000r\000e\000l\000a\000t\000i\000o\000n\000s\000\040\000b\000e\000t\000w\000e\000e\000n\000\040\000E\000E\000G\000\040\000a\000n\000d\000\040\000i\000r\000o\000n\000\040\000s\000t\000a\000t\000u\000s}{subsection.4.3}% 26
\BOOKMARK [2][]{subsection.4.4}{\376\377\000V\000S\000W\000M}{section.4}% 27
\BOOKMARK [3][]{subsubsection.4.4.1}{\376\377\000B\000e\000h\000a\000v\000i\000o\000r\000a\000l\000\040\000d\000a\000t\000a}{subsection.4.4}% 28
\BOOKMARK [3][]{subsubsection.4.4.2}{\376\377\000C\000o\000r\000r\000e\000l\000a\000t\000i\000o\000n\000s\000\040\000b\000e\000t\000w\000e\000e\000n\000\040\000b\000e\000h\000a\000v\000i\000o\000r\000\040\000a\000n\000d\000\040\000i\000r\000o\000n\000\040\000s\000t\000a\000t\000u\000s}{subsection.4.4}% 29
\BOOKMARK [3][]{subsubsection.4.4.3}{\376\377\000E\000E\000G\000\040\000d\000a\000t\000a}{subsection.4.4}% 30
\BOOKMARK [3][]{subsubsection.4.4.4}{\376\377\000V\000S\000W\000M\000\040\000E\000E\000G\000\040\000c\000o\000r\000r\000e\000l\000a\000t\000i\000o\000n\000s}{subsection.4.4}% 31
\BOOKMARK [2][]{subsection.4.5}{\376\377\000B\000l\000i\000n\000k\000\040\000r\000a\000t\000e\000s}{section.4}% 32
\BOOKMARK [2][]{subsection.4.6}{\376\377\000M\000R\000I\000\040\000e\000s\000t\000i\000m\000a\000t\000e\000s\000\040\000o\000f\000\040\000b\000r\000a\000i\000n\000\040\000i\000r\000o\000n\000\040\000d\000e\000p\000o\000s\000i\000t\000s}{section.4}% 33
\BOOKMARK [1][]{section.5}{\376\377\000R\000e\000f\000e\000r\000e\000n\000c\000e\000s}{}% 34
