# Supplementary material for: Cognitive Performance in Relation to Systemic and Brain Iron at Perimenopause
Source: Nutrients. 2025 Feb 20;17(5):745. doi: 10.3390/nu17050745 (PMC11901746; doi:10.3390/nu17050745)
Supplement: Supplementary file 1 [file nutrients-17-00745-s001.zip › pm_supp_bib.bib]

@article{Amariglio12,
  title={Subjective cognitive complaints and amyloid burden in cognitively
                  normal older individuals},
  author={Amariglio, Rebecca E and Becker, J Alex and Carmasin, Jeremy and
                  Wadsworth, Lauren P and Lorius, Natacha and Sullivan, Caroline
                  and Maye, Jacqueline E and Gidicsin, Christopher and Pepin,
                  Lesley C and Sperling, Reisa A and others},
  journal={Neuropsychologia},
  volume=50,
  number=12,
  pages={2880--2886},
  year=2012,
  publisher={Elsevier}
}

@article{Ashby03c,
  title={Category learning deficits in Parkinson's disease.},
  author={Ashby, F Gregory and Noble, Sharon and Filoteo, J Vincent and Waldron, Elliott M and Ell, Shawn W},
  journal={Neuropsychology},
  volume=17,
  number=1,
  pages=115,
  year=2003,
  publisher={American Psychological Association}
}

@InCollection{Ashby23,
  author = 	 {Ashby, F. G. and Wang, Y. W.},
  title = 	 {Computational cognitive neuroscience models of categorization.},
  booktitle = 	 {The Cambridge Handbook of Computational Cognitive Sciences},
  publisher = {Cambridge University Press},
  year = 	 2023,
  editor = 	 {Ron Sun},
  chapter = 	 12,
  pages = 	 {400-425},
  edition = 	 {2nd edition}}

@Article{Connor90,
  title={Cellular distribution of transferrin, ferritin, and iron in normal and aged human brains},
  author={Connor, JR and Menzies, SL and St Martin, SM and Mufson, EJ},
  journal={Journal of neuroscience research},
  volume=27,
  number=4,
  pages={595--611},
  year=1990,
  publisher={Wiley Online Library}
}

@article{Connor92,
author = {Connor, J R and Snyder, B S and Beard, J L and Fine, R E and Mufson, E
                  J},
title = {{Regional distribution of iron and iron-regulatory proteins in the
                  brain in aging and Alzheimer{\&}apos;s disease}},
journal = {Journal of Neuroscience Research},
year = 1992,
volume = 31,
number = 2,
pages = {327--335},
month = feb
}
@article{Cools06,
  title={Reversal learning in {P}arkinson's disease depends on medication status
                  and outcome valence},
  author={Cools, Roshan and Altamirano, Lee and D’Esposito, Mark},
  journal={Neuropsychologia},
  volume=44,
  number=10,
  pages={1663--1673},
  year=2006,
  publisher={Elsevier}
}

@article{Costa03,
  title={Dopaminergic modulation of visual-spatial working memory in
                  {P}arkinson’s disease},
  author={Costa, Alberto and Peppe, Antonella and Dell’Agnello, Grazia and
                  Carlesimo, Giovanni Augusto and Murri, Luigi and Bonuccelli,
                  Ubaldo and Caltagirone, Carlo},
  journal={Dementia and Geriatric Cognitive Disorders},
  volume=15,
  number=2,
  pages={55--66},
  year=2003,
  publisher={S. Karger AG Basel, Switzerland}
}

@Article{Daugherty15,
  title={Striatal Iron Content Predicts Its Shrinkage and Changes in
                  Verbal Working Memory after Two Years in Healthy
                  Adults},
  author={Daugherty, Ana M and Haacke, E Mark and Raz, Naftali},
  journal={The Journal of Neuroscience},
  volume=35,
  number=17,
  pages={6731--6743},
  year=2015,
  publisher={Soc Neuroscience}
}

@article{Daugherty16,
author = {Daugherty, Ana M and Raz, Naftali},
title = {{Accumulation of iron in the putamen predicts its shrinkage in healthy
                  older adults: A multi-occasion longitudinal study}},
journal = {NeuroImage},
year = 2016,
volume = 128,
number = {C},
pages = {11--20},
month = mar
}

@Article{Delorme04,
  author = 	 {A. Delorme and S. Mackeig},
  title = 	 {{\sc eeglab}: an open source toolbox for analysis of single-trial 
                 {\sc eeg} dynamics including independent component analysis},
  journal = 	 {Journal of Neuroscience Methods},
  year = 	 2004,
  volume =	 134,
  pages =	 {9-21}
}

@article{Delorme05,
  title={Improved rejection of artifacts from {EEG} data using high-order
                  statistics and independent component analysis},
  author={Delorme, Arnaud and Jung, Tzyy-Ping and Sejnowski, Terrence and
                  Makeig, Scott and others},
  journal={Neuroimage},
  year={2005}
}

@article{Delorme23,
  title={{EEG} is better left alone},
  author={Delorme, Arnaud},
  journal={Scientific Reports},
  volume={13},
  number={1},
  pages={2372},
  year={2023},
  publisher={Nature Publishing Group UK London}
}

@article{Frank04,
  title={By carrot or by stick: {C}ognitive reinforcement learning in {P}arkinsonism},
  author={Frank, Michael J and Seeberger, Lauren C and {O'R}eilly, Randall C},
  journal={Science},
  volume={306},
  number={5703},
  pages={1940--1943},
  year={2004},
  publisher={American Association for the Advancement of Science}
}

@article{Frank05b,
  title={Error-related negativity predicts reinforcement learning and conflict
                  biases},
  author={Frank, Michael J and Woroch, Brion S and Curran, Tim},
  journal={Neuron},
  volume=47,
  number=4,
  pages={495--501},
  year=2005,
  publisher={Elsevier}
}

@article{Frank07b,
year = {2007},
title = {{Hold Your Horses: {I}mpulsivity, Deep Brain Stimulation, and
                  Medication in {P}arkinsonism}},
author = {Frank, Michael J and Samanta, Johan and Moustafa, Ahmed A and Sherman,
                  Scott J},
journal = {Science},
doi = {10.2307/20051661},
pages = {1309 -- 1312},
number = {5854},
volume = {318},
language = {English},
month = {11}
}

@article{Guo05,
  title={Electrophysiological correlates of forming memories for faces, names, and face--name associations},
  author={Guo, Chunyan and Voss, Joel L and Paller, Ken A},
  journal={Cognitive Brain Research},
  volume=22,
  number=2,
  pages={153--164},
  year=2005,
  publisher={Elsevier}
}

@article{Helie10b,
  title={Automaticity in rule-based and information-integration categorization},
  author={H{\'e}lie, S{\'e}bastien and Waldschmidt, Jennifer G and Ashby, F Gregory},
  journal={Attention, Perception, \& Psychophysics},
  volume={72},
  number={4},
  pages={1013--1031},
  year={2010},
  publisher={Springer}
}

@article{Jessen14,
  title={A conceptual framework for research on subjective cognitive decline in
                  preclinical Alzheimer's disease},
  author={Jessen, Frank and Amariglio, Rebecca E and Van Boxtel, Martin and
                  Breteler, Monique and Ceccaldi, Mathieu and Ch{\'e}telat,
                  Ga{\"e}l and Dubois, Bruno and Dufouil, Carole and Ellis,
                  Kathryn A and Van Der Flier, Wiesje M and others},
  journal={Alzheimer's \& Dementia},
  volume=10,
  number=6,
  pages={844--852},
  year=2014,
  publisher={Elsevier}
}

@article{Kinnell12,
  title={The role of stimulus type in list length effects in recognition memory},
  author={Kinnell, Angela and Dennis, Simon},
  journal={Memory \& Cognition},
  volume=40,
  pages={311--325},
  year=2012,
  publisher={Springer}
}

@article{Kleifges17,
  title={{BLINKER}: {A}utomated extraction of ocular indices from {EEG} enabling large-scale analysis},
  author={Kleifges, Kelly and Bigdely-Shamlo, Nima and Kerick, Scott E and Robbins, Kay A},
  journal={Frontiers in Neuroscience},
  volume={11},
  pages={12},
  year={2017},
  publisher={Frontiers}
}

@article{Knott04,
year = {2004},
title = {Event-Related Potentials in Young and Elderly Adults during a Visual
                  Spatial Working Memory Task},
author = {Knott, Verner and Millar, Anne and Dulude, Louise and Bradford, Lisa
                  and Alwahhabi, Fahad and Lau, Tim and Shea, Catherine and
                  Wiens, Andrew},
journal = {Clinical EEG and Neuroscience},
pages = {185--192},
number = {4},
volume = {35}
}

@article{Larson15,
  title={The effects of acute dopamine precursor depletion on the cognitive
                  control functions of performance monitoring and conflict
                  processing: an event-related potential ({ERP}) study},
  author={Larson, Michael J and Clayson, Peter E and Primosch, Mark and Leyton,
                  Marco and Steffensen, Scott C},
  journal={PLoS one},
  volume=10,
  number=10,
  pages={e0140770},
  year=2015,
  publisher={Public Library of Science San Francisco, CA USA}
}

@article{Lewandowsky12,
  title={Working memory does not dissociate between different perceptual
                  categorization tasks.},
  author={Lewandowsky, Stephan and Yang, Lee-Xieng and Newell, Ben R and Kalish,
                  Michael L},
  journal={Journal of Experimental Psychology: Learning, Memory, and Cognition},
  volume=38,
  number=4,
  pages=881,
  year=2012,
  publisher={American Psychological Association}
}

@article{Liu16,
  title={Assessing global and regional iron content in deep gray matter as a
                  function of age using susceptibility mapping},
  author={Liu, Manju and Liu, Saifeng and Ghassaban, Kiarash and Zheng, Weili
                  and Dicicco, Dane and Miao, Yanwei and Habib, Charbel and
                  Jazmati, Tarek and Haacke, E Mark},
  journal={Journal of Magnetic Resonance Imaging},
  volume=44,
  number=1,
  pages={59--71},
  year=2016,
  publisher={Wiley Online Library}
}

@article{Maddox03b,
  title={Delayed feedback effects on rule-based and information-integration category learning.},
  author={Maddox, W Todd and Ashby, F Gregory and Bohil, Corey J},
  journal={Journal of Experimental Psychology: Learning, Memory, and Cognition},
  volume={29},
  number={4},
  pages={650},
  year={2003},
  publisher={American Psychological Association}
}

@article{Mitchell16,
  title={Recognition of faces and names: {M}ultimodal physiological correlates of
                  memory and executive function},
  author={Mitchell, Meghan B and Shirk, Steven D and McLaren, Donald G and Dodd,
                  Jessica S and Ezzati, Ali and Ally, Brandon A and Atri,
                  Alireza},
  journal={Brain Imaging and Behavior},
  volume={10},
  pages={408--423},
  year={2016},
  publisher={Springer}
}

@article{Moustafa08,
  title={A dopaminergic basis for working memory, learning and attentional
                  shifting in {P}arkinsonism},
  author={Moustafa, Ahmed A and Sherman, Scott J and Frank, Michael J},
  journal={Neuropsychologia},
  volume=46,
  number=13,
  pages={3144--3156},
  year=2008,
  publisher={Elsevier}
}

@article{Newbolds24,
  title={Assessing the pattern electroretinogram as a proxy measure for dopamine
                  in the context of iron deficiency},
  author={Newbolds, S. F. and Wenger, M. J.},
  journal={Nutritional Neuroscience},
  pages={1--12},
  year={2024},
  publisher={Taylor \& Francis},
  doi="10.1080/1028415X.2024.2304943"
}

@article{Rabi18,
  title={Cognitive changes in conjunctive rule-based category learning: An {ERP}
                  approach},
  author={Rabi, Rahel and Joanisse, Marc F and Zhu, Tianshu and Minda, John Paul},
  journal={Cognitive, Affective, \& Behavioral Neuroscience},
  volume=18,
  pages={1034--1048},
  year=2018,
  publisher={Springer}
}

@article{Ranti20,
  title={Blink rate patterns provide a reliable measure of individual engagement
                  with scene content},
  author={Ranti, Carolyn and Jones, Warren and Klin, Ami and Shultz, Sarah},
  journal={Scientific Reports},
  volume=10,
  number=1,
  pages=8267,
  year=2020,
  publisher={Nature Publishing Group UK London}
}

@Article{Ratcliff00,
  author =		 {R. Ratcliff and D. Spieler and G. McKoon},
  title =		 {Explicitly modeling the effects of aging on response
                  time},
  journal =		 {Psychonomic Bulletin and Review},
  year =		 2000,
  volume =		 7,
  pages =		 {1-25}
}

@article{Rentz11,
title = {Face-name associative memory performance is related to amyloid burden
                  in normal elderly},
author = {Dorene M. Rentz and Rebecca E. Amariglio and J. Alex Becker and Meghan
                  Frey and Lauren E. Olson and Katherine Frishe and Jeremy
                  Carmasin and Jacqueline E. Maye and Keith A. Johnson and Reisa A. Sperling},
journal = {Neuropsychologia},
volume = 49,
number = 9,
pages = {2776-2783},
year = 2011,
issn = {0028-3932}
}

@article{Rosenfield15,
  title={Cognitive demand, digital screens and blink rate},
  author={Rosenfield, Mark and Jahan, Shadika and Nunez, Kiara and Chan, Kahei},
  journal={Computers in Human Behavior},
  volume=51,
  pages={403--406},
  year=2015,
  publisher={Elsevier}
}

@Article{Rhoten24,
  author = 	 {Rhoten, S. E. and Wenger, M. J. and De {S}tefano, L. A.},
  title = 	 {Iron deficiency negatively affects behavioral measures of
                  learning, indirect neural measures of dopamine, and neural
                  efficiency},
  journal = 	 {Cognitive, Affective, and Behavioral Neuroscience},
  year = 	 2024,
  note = 	 {in press}
}

@article{Rouder11,
  title={How to measure working memory capacity in the change detection
                  paradigm},
  author={Rouder, Jeffrey N and Morey, Richard D and Morey, Candice C and Cowan,
                  Nelson},
  journal={Psychonomic Bulletin \& Review},
  volume=18,
  pages={324--330},
  year=2011,
  publisher={Springer}
}

@article{Rubino18,
  title={The face-name associative memory test as a tool for early diagnosis of
                  {A}lzheimer’s disease},
  author={Rubi{\~n}o, Jos{\'e} and Andr{\'e}s, Pilar},
  journal={Frontiers in Psychology},
  volume=9,
  pages=1464,
  year=2018,
  publisher={Frontiers Media SA}
}

@article{Schmid18,
  title={Frontal cortical effects on feedback processing and reinforcement
                  learning: Relation of EEG asymmetry with the feedback-related
                  negativity and behavior},
  author={Schmid, Petra C and Hackel, Leor M and Jasperse, Lee and Amodio, David M},
  journal={Psychophysiology},
  volume={55},
  number={1},
  pages={e12911},
  year={2018},
  publisher={Wiley Online Library}
}

@article{Sternberg66,
  title={High-speed scanning in human memory},
  author={Sternberg, Saul},
  journal={Science},
  volume=153,
  number=3736,
  pages={652--654},
  year=1966
}

@article{Sternberg69,
  title={The discovery of processing stages: Extensions of Donders’ method},
  author={Sternberg, Saul},
  journal={Acta psychologica},
  volume={30},
  number={0},
  pages={276--315},
  year={1969}
}

@article{Wenger17b,
  title={Consumption of a double-fortified salt affects perceptual, attentional,
                  and mnemonic functioning in women in a randomized controlled
                  trial in India},
  author={Wenger, M. J. and Murray-Kolb, L. E. and Nevins, J. E. H. and
                  Venkatramanan, S. and Reinhart, G. A. and Wesley, A. and Haas,
                  J. D.},
  journal={The Journal of Nutrition},
  volume={147},
  number={12},
  pages={2297--2308},
  year={2017},
  publisher={Oxford University Press}
}

@Article{Wenger19c,
  author = 	 {Wenger, M. J. and Rhoten, S. E. and Murray-Kolb, L. E. and
                  Scott, S. P. and Boy, E. and Gahutu, J-B. and Haas, J. D.},
  title = 	 {Changes in iron status are related to changes in brain activity and behavior in {R}wandan
  female university students: {R}esults from a randomized controlled efficacy trial involving iron-biofortified beans},
  journal = 	 {Journal of Nutrition},
  year = 	 2019,
  volume = 149,
  number = 4,
  pages = {687-697}
}

@article{Wenger22,
  title={Modeling relationships between iron status, behavior, and brain electrophysiology: evidence from a randomized study involving a biofortified grain in Indian adolescents},
  author={Wenger, Michael J and Murray Kolb, Laura E and Scott, Samuel P and Boy, Erick and Haas, Jere D},
  journal={BMC Public Health},
  volume={22},
  number={1},
  pages={1299},
  year={2022},
  publisher={Springer}
}
